# Supplementary material for: Assessment of a bedside test for N-terminal pro B-type natriuretic peptide (NT-proBNP) to differentiate cardiac from non-cardiac causes of pleural effusion in cats
Source: BMC Vet Res. 2017 Dec 20;13:394. doi: 10.1186/s12917-017-1319-6 (PMC5738779; doi:10.1186/s12917-017-1319-6)
Supplement: Additional file 1: — The table contains all information of the cats described and analyzed in this study (Signalement, Physical examination findings, Echocardiographic measurements, Diagnosis, Classification and NT-pro BNP values). (XLSX 13 kb) [file 12917_2017_1319_MOESM1_ESM.xlsx]

## Sheet: Tabelle1
	Identification number	Date of presentation	Age	Body weight	Sex	Breed	Physical Examination				Echocardiographic Measurement						Diagnosis	Classification	Concurrent cardiac abnormality	NT-proBNP Concentration Quantitative EDTA pmol/l			NT-pro BNP POC ELISA EDTA
							Heart rate / minute	Respiratory rate / minute	Body temperature °C	Ausultation abnormal	IVSd	LVDd	LVWd	RVDd	LAD	RA increased				Plasma	Pleural Fluid	Pleural Fluid Diluted 1:1	Plasma	Pleural Fluid Diluted 1:1
1	114647	2013-03-12	0.8	4.1	female spayed	Maine Coon	180	60	37.4	no	5.7	12	5.9	7.4	14	no	Feline Infectious Peritonitis	N-CHF	yes, Right Atrial and Ventricular Dilation	169	98	44	negative	negative
2	114740	2013-03-14	12.2	3.7	female spayed	Domestic Short Hair	196	42	38.9	yes, systolic murmur	4.1	11	4.9	4.1	14	no	Carcinoma	N-CHF		134	72	27	negative	negative
3	122122	2013-06-29	3.5	2.9	female spayed	Bengal	200	28	38.2	yes, systolic murmur	5.3	9.1	5.2	13	8.2	yes	Double Chambered Right Ventricle	CHF		1816	2077	1162	positive	positive
4	123082	2013-07-11	10.1	4.1	male castrated	Siamese	240	36	38.7	no	3.8	13	4.8	5.9	13	no	Lymphoma	N-CHF		29	33	<24	negative	negative
5	123921	2013-07-24	8.2	2.6	female spayed	Crossbreed	200	60	39	no	3.7	12	3.9	5.4	13	no	Carcinoma	N-CHF		38	147	67	negative	negative
6	127227	2013-09-14	11.7	5.2	male castrated	Domestic Short Hair	180	60	40	no	5.2	15	5.1	7.6	15	no	Lymphoma	N-CHF	yes, Right Atrial and Ventricular Dilation	<24	<24	<24	negative	negative
7	128056	2013-09-27	14.2	4.6	female spayed	Domestic Short Hair	190	50	36.3	no	2.8	21	4.2	9	19	no	Dilated Cardiomyopathy	CHF		1580	1981	971	positive	positive
8	128264	2013-10-01	11.4	4.6	female spayed	Domestic Short Hair	204	60	39.7	no	6.7	15	7.7	5.2	21	no	Carcinoma	N-CHF	yes, Hypertrohic Cardiomyopathy	552	732	329	positive	positive
9	128470	2013-10-05	6.8	5.6	male castrated	Domestic Short Hair	174	80	39	yes, gallop	5.7	16	6.3	11	16	yes	Pyothorax	N-CHF		155	<24	<24	negative	negative
10	129290	2013-10-20	7.5	5	male castrated	Domestic Short Hair	220	60	37.2	no	5.4	16	5.2	7.8	19	yes	Unclassified Cardiomyopathy	CHF		897	840	413	positive	positive
11	129464	2013-10-22	16.9	3.5	female spayed	Domestic Short Hair	200	70	37.2	yes, gallop	4.4	18	6.3	7.2	17	no	Hypertrophic Cardiomyopathy, Endstage	CHF		1839	2042	1135	positive	positive
12	130263	2013-11-05	7.3	4.9	male castrated	Domestic Short Hair	160	60	38.4	yes, arrhythmia	6.6	11	6.7	5.8	13	no	Pyothorax	N-CHF		25	<24	<24	negative	negative
13	131320	2013-11-20	6.3	4.3	female spayed	Crossbreed	not available	not available	not available	not available	4.1	12	4.8	4.4	12	no	Hemothorax, Chronic Pleuritis	N-CHF		168	119	50	negative	negative
14	131448	2013-11-21	0.8	3.2	male castrated	Persian	188	60	37.5	no	4.9	7.4	4.5	3.2	8.9	no	Pancreatitis	N-CHF		58	75	29	negative	negative
15	132457	2013-12-10	12.9	4.8	male castrated	Domestic Short Hair	160	88	36.5	no	4.1	12	5.4	2.1	10	no	Carcinoma	N-CHF		61	271	140	negative	negative
16	132889	2013-12-23	4.6	6	female spayed	Domestic Short Hair	220	60	39.7	no	5.4	14	5.4	8.5	16	yes	Steatitis	N-CHF	yes, Right Atrial and Ventricular Dilation	338	555	264	positive	positive
17	137709	2014-03-07	9.2	7	male castrated	Domestic Short Hair	150	60	37.2	no	3.6	19	3.1	3.7	22	no	Unclassified Cardiomyopathy	CHF		459	509	249	positive	positive
18	138023	2014-03-14	2.3	7.7	male castrated	Maine Coon	160	80	38	yes, arrhythmia	7.9	14	8.6	5.2	41	yes	Hypertrophic Cardiomyopathy	CHF		1942	1768	878	positive	positive
19	139491	2014-04-02	7.8	3.2	female spayed	Domestic Short Hair	200	100	37	no	4.3	16	4.7	6	22	yes	Malignant Neoplasia	N-CHF	yes, Unclassified Cardiomyopathy	169	401	174	negative	negative
20	140841	2014-04-23	10.8	3.1	female spayed	Balinese	184	64	38	no	3.8	15	3.4	8.5	15	yes	Pyothorax	N-CHF	yes, Right Atrial and Ventricular Dilation	507	424	209	positive	negative
